# Supplementary material for: Genomic Characterization of Multiple Antibiotic-Resistant Enterococcus in Farm Animals in Ningxia Province, China
Source: Antibiotics (Basel). 2025 Nov 10;14(11):1137. doi: 10.3390/antibiotics14111137 (PMC12649137; doi:10.3390/antibiotics14111137)
Supplement: Supplementary file 1 [file antibiotics-14-01137-s001.zip]

Archive with 1 entries (1 files):
- antibiotics-3885085-supplementary.pdf
